# Supplementary material for: Developing a mobile RNA delivery system for grafting trait improvement
Source: EMBO Rep. 2026 Jun 10;27(13):3863–89. doi: 10.1038/s44319-026-00819-z (PMC13354801; doi:10.1038/s44319-026-00819-z)
Supplement: Supplementary file 1 — Table EV1 [file 44319_2026_819_MOESM1_ESM.xlsx]

## Sheet: Sheet1
Table EV1 100 candidate mobile mRNAs selected for screening with the 3WJ-4×Bro imaging system.
GENG ID	Type	Short description
AT1G14920	protein_coding	GIBBERELLIC ACID INSENSITIVE (GAI); CONTAINS InterPro DOMAIN/s: Transcriptional factor DELLA, N-term
AT3G15500	protein_coding	NAC domain containing protein 3
AT2G17520	protein_coding	Endoribonuclease/protein kinase IRE1-like
AT3G12810	protein_coding	SNF2 domain-containing protein / helicase domain-containing protein
AT2G04880	protein_coding	zinc-dependent activator protein-1
AT1G13260	protein_coding	related to ABI3/VP1 1
AT3G16770	protein_coding	ethylene-responsive element binding protein
AT3G50260	protein_coding	cooperatively regulated by ethylene and jasmonate 1
AT5G64750	protein_coding	Integrase-type DNA-binding superfamily protein
AT2G47470	protein_coding	thioredoxin family protein
AT5G47010	protein_coding	RNA helicase, putative
AT5G62000	protein_coding	auxin response factor 2
AT1G28380	protein_coding	MAC/Perforin domain-containing protein
AT1G20620	protein_coding	Catalase, catalyzes the breakdown of hydrogen peroxide (H2O2) into water and oxygen.
AT3G25890	protein_coding	Integrase-type DNA-binding superfamily protein
AT2G27050	protein_coding	ETHYLENE-INSENSITIVE3-like 1
AT2G18050	protein_coding	histone H1-3
AT4G17500	protein_coding	ethylene responsive element binding factor 1
AT1G09770	protein_coding	cell division cycle 5
AT3G12360	protein_coding	Ankyrin repeat family protein
AT3G01420	protein_coding	Peroxidase superfamily protein
AT2G25170	protein_coding	chromatin remodeling factor CHD3 (PICKLE)
AT5G47230	protein_coding	ethylene responsive element binding factor 5
AT1G78080	protein_coding	related to AP2 4
AT2G44840	protein_coding	ethylene-responsive element binding factor 13
AT3G15210	protein_coding	ethylene responsive element binding factor 4
AT3G48430	protein_coding	relative of early flowering 6
AT4G39400	protein_coding	Leucine-rich receptor-like protein kinase family protein
AT1G15690	protein_coding	Inorganic H pyrophosphatase family protein
AT3G06810	protein_coding	acyl-CoA dehydrogenase-related
AT2G17290	protein_coding	Calcium-dependent protein kinase family protein
AT3G23150	protein_coding	Signal transduction histidine kinase, hybrid-type, ethylene sensor
AT2G43790	protein_coding	MAP kinase 6
AT5G46330	protein_coding	Leucine-rich receptor-like protein kinase family protein
AT1G21250	protein_coding	cell wall-associated kinase
AT1G71010	protein_coding	FORMS APLOID AND BINUCLEATE CELLS 1C
AT4G20270	protein_coding	Leucine-rich receptor-like protein kinase family protein
AT1G72770	protein_coding	homology to ABI1
AT4G30960	protein_coding	SOS3-interacting protein 3
AT1G51660	protein_coding	mitogen-activated protein kinase kinase 4
AT2G18960	protein_coding	H(+)-ATPase 1
AT1G52410	protein_coding	TSK-associating protein 1
AT1G59870	protein_coding	ABC-2 and Plant PDR ABC-type transporter family protein
AT1G70700	protein_coding	TIFY domain/Divergent CCT motif family protein
AT5G60600	protein_coding	4-hydroxy-3-methylbut-2-enyl diphosphate synthase
AT3G25770	protein_coding	allene oxide cyclase 2
AT1G19180	protein_coding	jasmonate-zim-domain protein 1
AT4G05320	protein_coding	polyubiquitin 10
AT3G45140	protein_coding	lipoxygenase 2
AT1G01720	protein_coding	NAC (No Apical Meristem) domain transcriptional regulator superfamily protein
AT2G34690	protein_coding	Glycolipid transfer protein (GLTP) family protein
AT5G27150	protein_coding	Na+/H+ exchanger 1
AT1G34370	protein_coding	C2H2 and C2HC zinc fingers superfamily protein
AT5G20010	protein_coding	RAS-related nuclear protein-1
AT5G61380	protein_coding	CCT motif -containing response regulator protein
AT1G54490	protein_coding	exoribonuclease 4
AT4G13940	protein_coding	S-adenosyl-L-homocysteine hydrolase
AT2G28290	protein_coding	P-loop containing nucleoside triphosphate hydrolases superfamily protein
AT2G30620	protein_coding	winged-helix DNA-binding transcription factor family protein
AT1G20693	protein_coding	high mobility group B2
AT1G20696	protein_coding	high mobility group B3
AT3G12480	protein_coding	nuclear factor Y, subunit C11
AT1G43700	protein_coding	VIRE2-interacting protein 1
AT3G13200	protein_coding	Cwf15 / Cwc15 cell cycle control family protein
AT5G41370	protein_coding	homolog of xeroderma pigmentosum complementation group B 1
AT3G53110	protein_coding	P-loop containing nucleoside triphosphate hydrolases superfamily protein
AT3G12390	protein_coding	Nascent polypeptide-associated complex (NAC), alpha subunit family protein
AT1G09340	protein_coding	chloroplast RNA binding
AT1G21760	protein_coding	F-box protein 7
AT1G57720	protein_coding	Translation elongation factor EF1B, gamma chain
AT1G12770	protein_coding	P-loop containing nucleoside triphosphate hydrolases superfamily protein
AT3G52250	protein_coding	Duplicated homeodomain-like superfamily protein
AT1G09640	protein_coding	Translation elongation factor EF1B, gamma chain
AT3G26810	protein_coding	auxin signaling F-box 2
AT1G36160	protein_coding	acetyl-CoA carboxylase 1
AT2G02560	protein_coding	cullin-associated and neddylation dissociated
AT3G01220	protein_coding	homeobox protein 20
AT5G04410	protein_coding	NAC domain containing protein 2
AT5G59320	protein_coding	lipid transfer protein 3
AT3G44310	protein_coding	nitrilase 1
AT3G15730	protein_coding	phospholipase D alpha 1
AT3G10800	protein_coding	Basic-leucine zipper (bZIP) transcription factor family protein
AT3G61430	protein_coding	plasma membrane intrinsic protein 1A
AT5G13740	protein_coding	zinc induced facilitator 1
AT1G08930	protein_coding	Major facilitator superfamily protein
AT3G18290	protein_coding	zinc finger protein-related
AT4G14220	protein_coding	RING-H2 group F1A
AT2G45910	protein_coding	U-box domain-containing protein kinase family protein
AT5G20000	protein_coding	AAA-type ATPase family protein
AT4G29380	protein_coding	protein kinase family protein / WD-40 repeat family protein
AT5G49160	protein_coding	methyltransferase 1
AT2G38120	protein_coding	Transmembrane amino acid transporter family protein
AT1G75950	protein_coding	S phase kinase-associated protein 1
AT1G29340	protein_coding	plant U-box 17
AT5G03150	protein_coding	C2H2-like zinc finger protein
AT5G61780	protein_coding	TUDOR-SN protein 2
AT4G01370	protein_coding	MAP kinase 4
AT3G49670	protein_coding	Leucine-rich receptor-like protein kinase family protein
AT1G71697	protein_coding	Encodes choline kinase. mRNA levels are increased in response to wounding.
AT1G34210	protein_coding	somatic embryogenesis receptor-like kinase 2
