# Supplementary material for: Developing a mobile RNA delivery system for grafting trait improvement
Source: EMBO Rep. 2026 Jun 10;27(13):3863–89. doi: 10.1038/s44319-026-00819-z (PMC13354801; doi:10.1038/s44319-026-00819-z)
Supplement: Supplementary file 3 — Source data Fig. 1 [file 44319_2026_819_MOESM3_ESM.zip]

Archive with 38 entries (30 files):
- FiG1/
- FiG1/1B/
- FiG1/1B/Region 2/
- FiG1/1B/Region 2/3WJ-4xBro.tif
- FiG1/1B/Region 2/ACTIN2-3WJ-4xBro.tif
- FiG1/1B/Region 2/DFHBI.tif
- FiG1/1B/Region 2/TCTP1-3WJ-4xBro.tif
- FiG1/1B/Region 3/
- FiG1/1B/Region 3/3WJ-4xBro-1.tif
- FiG1/1B/Region 3/Actin2-3WJ-4xBro-1.tif
- FiG1/1B/Region 3/DFHBI-1.tif
- FiG1/1B/Region 3/TCTP1-3WJ-4×Bro-1.tif
- FiG1/1B/Region1/
- FiG1/1B/Region1/3WJ-4×Bro.png
- FiG1/1B/Region1/ACTIN2-3WJ-4×Bro.png
- FiG1/1B/Region1/DFHBI.png
- FiG1/1B/Region1/TCTP1-3WJ-4×Bro.png
- FiG1/1C/
- FiG1/1C/胶图.pdf
- FiG1/1D/
- FiG1/1D/3WJ-4xBro-1.png
- FiG1/1D/3WJ-4xBro-2.png
- FiG1/1D/3WJ-4xBro.png
- FiG1/1D/ACTIN2-3WJ-4xBro-1.png
- FiG1/1D/ACTIN2-3WJ-4xBro-2.png
- FiG1/1D/ACTIN2-3WJ-4xBro.tif
- FiG1/1D/TCTP1-3WJ-4xBro-1.tif
- FiG1/1D/TCTP1-3WJ-4xBro-2.tif
- FiG1/1D/TCTP1-3WJ-4xBro.tif
- FiG1/1E/
- FiG1/1E/1E.xlsx
- FiG1/1E/3WJ-4xBro-Root.tif
- FiG1/1E/3WJ-4xBro-Stem.tif
- FiG1/1E/FISH-Root.tif
- FiG1/1E/FISH-Stem.tif
- FiG1/1E/Merge-Root.tif
- FiG1/1E/Merge-Stem.tif
- FiG1/1E/~$1E.xlsx
