# Supplementary material for: Developing a mobile RNA delivery system for grafting trait improvement
Source: EMBO Rep. 2026 Jun 10;27(13):3863–89. doi: 10.1038/s44319-026-00819-z (PMC13354801; doi:10.1038/s44319-026-00819-z)
Supplement: Supplementary file 3 — Source data Fig. 1 [file 44319_2026_819_MOESM3_ESM.zip › FiG1/1E/1E.xlsx]

## Sheet: Sheet1
stem
Pearson's R value (no threshold):	0.81
Pearson's R value (above threshold)	0.8
Manders’ t（CY3)	0.978
Manders’ t(3WJ-4×Bro）	0.925
Li's ICQ value	0.297
Costes P-Value	1
Root
Pearson's R value (no threshold):	0.89
Pearson's R value (above threshold)	0.87
Manders’ t（CY3)	0.987
Manders’ t(3WJ-4×Bro）	0.929
Li's ICQ value	0.297
Costes P-Value	1
