# Supplementary material for: Developing a mobile RNA delivery system for grafting trait improvement
Source: EMBO Rep. 2026 Jun 10;27(13):3863–89. doi: 10.1038/s44319-026-00819-z (PMC13354801; doi:10.1038/s44319-026-00819-z)
Supplement: Supplementary file 4 — Source data Fig. 2 [file 44319_2026_819_MOESM4_ESM.zip]

Archive with 16 entries (13 files):
- Figure 2 Source Date/
- Figure 2 Source Date/2B/
- Figure 2 Source Date/2B/CAT3-Region1.tif
- Figure 2 Source Date/2B/CAT3-Region2.tif
- Figure 2 Source Date/2B/CK1-Region1.tif
- Figure 2 Source Date/2B/CK1-Region2.tif
- Figure 2 Source Date/2B/GAI-Region1.tif
- Figure 2 Source Date/2B/GAI-Region2.tif
- Figure 2 Source Date/2C/
- Figure 2 Source Date/2C/CAT3-Root.tif
- Figure 2 Source Date/2C/CAT3-tip.tif
- Figure 2 Source Date/2C/CK-tip.tif.png
- Figure 2 Source Date/2C/CK1-Root.tif
- Figure 2 Source Date/2C/GAI-Root.tif
- Figure 2 Source Date/2C/GAI-tip.png
- Figure 2 Source Date/2D.xls
