# Supplementary material for: Developing a mobile RNA delivery system for grafting trait improvement
Source: EMBO Rep. 2026 Jun 10;27(13):3863–89. doi: 10.1038/s44319-026-00819-z (PMC13354801; doi:10.1038/s44319-026-00819-z)
Supplement: Supplementary file 4 — Source data Fig. 2 [file 44319_2026_819_MOESM4_ESM.zip › Figure 2 Source Date/2D.xls]

## Sheet: Sheet1
Stock to Scion	The first independent trial					The second independent trial					The third independent trial
	CAT3-3WJ-4×Bro	CK1-3WJ-4×Bro	GAI-3WJ-4×Bro			CAT3-3WJ-4×Bro	CK1-3WJ-4×Bro	GAI-3WJ-4×Bro			CAT3-3WJ-4×Bro	CK1-3WJ-4×Bro	GAI-3WJ-4×Bro
Number of grafted plants	15	15	15			15	15	15			15	15	15
Scion Detecion	0	9	14			0	11	13			0	9	13
Scion Detection Rate	0	0.6	0.933333			0	0.733333	0.866667			0	0.6	0.866667
Scion to Stock	The first independent trial					The second independent trial					The third independent trial
	CAT3-3WJ-4×Bro	CK1-3WJ-4×Bro	GAI-3WJ-4×Bro			CAT3-3WJ-4×Bro	CK1-3WJ-4×Bro	GAI-3WJ-4×Bro			CAT3-3WJ-4×Bro	CK1-3WJ-4×Bro	GAI-3WJ-4×Bro
Number of grafted plants	15	15	15			15	15	15			15	15	15
Root Detecion	10	12	12			12	9	14			11	8	13
Root Detection Rate	0.666667	0.8	0.8			0.8	0.6	0.933333			0.733333	0.533333	0.866667
