# Supplementary material for: Developing a mobile RNA delivery system for grafting trait improvement
Source: EMBO Rep. 2026 Jun 10;27(13):3863–89. doi: 10.1038/s44319-026-00819-z (PMC13354801; doi:10.1038/s44319-026-00819-z)
Supplement: Supplementary file 5 — Source data Fig. 3 part 1 [file 44319_2026_819_MOESM5_ESM.zip]

Archive with 7 entries (5 files):
- Source data Fig. 3 part 1/
- Source data Fig. 3 part 1/3B/
- Source data Fig. 3 part 1/3B/3'UTR.tif
- Source data Fig. 3 part 1/3B/5'.tif
- Source data Fig. 3 part 1/3B/5'UTR.tif
- Source data Fig. 3 part 1/3B/CDS.tif
- Source data Fig. 3 part 1/3C.xlsx
