# Supplementary material for: Developing a mobile RNA delivery system for grafting trait improvement
Source: EMBO Rep. 2026 Jun 10;27(13):3863–89. doi: 10.1038/s44319-026-00819-z (PMC13354801; doi:10.1038/s44319-026-00819-z)
Supplement: Supplementary file 5 — Source data Fig. 3 part 1 [file 44319_2026_819_MOESM5_ESM.zip › Source data Fig. 3 part 1/3C.xlsx]

## Sheet: Sheet1
	The first independent trial							The second independent trial							The third independent trial
Scion to Stock	GAI5'UTR	GAICDS	GAI△5'	GAI3'UTR				GAI5'UTR	GAICDS	GAI△5'	GAI3'UTR				GAI5UTR	GAICDS	GAI△5'	GAI3'UTR
Number of grafted plants	15	15	15	15				15	15	15	15				15	15	15	15
Root Detecion	0	7	14	11				0	10	13	12				0	9	14	12
Root Detection Rate	0	0.466667	0.933333	0.733333				0	0.666667	0.866667	0.8				0	0.6	0.933333	0.8
