# Supplementary material for: Developing a mobile RNA delivery system for grafting trait improvement
Source: EMBO Rep. 2026 Jun 10;27(13):3863–89. doi: 10.1038/s44319-026-00819-z (PMC13354801; doi:10.1038/s44319-026-00819-z)
Supplement: Supplementary file 6 — Source data Fig. 3 part 2 [file 44319_2026_819_MOESM6_ESM.zip]

Archive with 9 entries (7 files):
- Source data Fig. 3 part 2/
- Source data Fig. 3 part 2/3E/
- Source data Fig. 3 part 2/3E/1435-1494.tif
- Source data Fig. 3 part 2/3E/1435-1524.tif
- Source data Fig. 3 part 2/3E/1435-1554.tif
- Source data Fig. 3 part 2/3E/1435-1584.tif
- Source data Fig. 3 part 2/3E/1495-1524.tif
- Source data Fig. 3 part 2/3E/1525-1584.tif
- Source data Fig. 3 part 2/3F.xlsx
