# Supplementary material for: Developing a mobile RNA delivery system for grafting trait improvement
Source: EMBO Rep. 2026 Jun 10;27(13):3863–89. doi: 10.1038/s44319-026-00819-z (PMC13354801; doi:10.1038/s44319-026-00819-z)
Supplement: Supplementary file 6 — Source data Fig. 3 part 2 [file 44319_2026_819_MOESM6_ESM.zip › Source data Fig. 3 part 2/3F.xlsx]

## Sheet: Sheet1
	The first independent trial							The second independent trial							The third independent trial
Scion to Stock	GAICDS(1435-1584)	GAICDS(1435-1554)	GAICDS(1435-1524)	GAICDS(1435-1494)	GAICDS(1525-1584)	GAICDS(1495-1524)		GAICDS(1435-1584)	GAICDS(1435-1554)	GAICDS(1435-1524)	GAICDS(1435-1494)	GAICDS(1525-1584)	GAICDS(1495-1524)		GAICDS(1435-1584)	GAICDS(1435-1554)	GAICDS(1435-1524)	GAICDS(1435-1494)	GAICDS(1525-1584)	GAICDS(1495-1524)
Number of grafted plants	15	15	15	15	15	15		15	15	15	15	15	15		15	15	15	15	15	15
Root Detecion	11	11	10	0	0	11		10	9	11	0	0	12		9	10	11	0	0	11
Root Detection Rate	0.733333	0.733333	0.666667	0	0	0.733333		0.666667	0.6	0.733333	0	0	0.8		0.6	0.666667	0.733333	0	0	0.733333
