# Supplementary material for: Developing a mobile RNA delivery system for grafting trait improvement
Source: EMBO Rep. 2026 Jun 10;27(13):3863–89. doi: 10.1038/s44319-026-00819-z (PMC13354801; doi:10.1038/s44319-026-00819-z)
Supplement: Supplementary file 7 — Source data Fig. 3 Part 3 [file 44319_2026_819_MOESM7_ESM.zip]

Archive with 7 entries (5 files):
- Source data Fig. 3 part 3/
- Source data Fig. 3 part 3/3H/
- Source data Fig. 3 part 3/3H/2035-2049.tif
- Source data Fig. 3 part 3/3H/2035-2064.tif
- Source data Fig. 3 part 3/3H/2050-2064.tif
- Source data Fig. 3 part 3/3H/2065-2084.tif
- Source data Fig. 3 part 3/3I.xlsx
