# Supplementary material for: Developing a mobile RNA delivery system for grafting trait improvement
Source: EMBO Rep. 2026 Jun 10;27(13):3863–89. doi: 10.1038/s44319-026-00819-z (PMC13354801; doi:10.1038/s44319-026-00819-z)
Supplement: Supplementary file 7 — Source data Fig. 3 Part 3 [file 44319_2026_819_MOESM7_ESM.zip › Source data Fig. 3 part 3/3I.xlsx]

## Sheet: Sheet1
	The first independent trial							The second independent trial							The third independent trial
Scion to Stock	ΔGAI3'UTR(2035-2064)	ΔGAI3'UTR(2065-2084)	ΔGAI3'UTR(2035-2049)	ΔGAI3'UTR(2050-2064)				ΔGAI3'UTR(2035-2064)	ΔGAI3'UTR(2065-2084)	ΔGAI3'UTR(2035-2049)	ΔGAI3'UTR(2050-2064)				ΔGAI3'UTR(2035-2064)	ΔGAI3'UTR(2065-2084)	ΔGAI3'UTR(2035-2049)	ΔGAI3'UTR(2050-2064)
Number of grafted plants	15	15	15	15				15	15	15	15				15	15	15	15
Root Detecion	14	0	0	0				15	0	0	0				14	0	0	0
Root Detection Rate	0.933333	0	0	0				1	0	0	0				0.933333	0	0	0
