# Supplementary material for: Developing a mobile RNA delivery system for grafting trait improvement
Source: EMBO Rep. 2026 Jun 10;27(13):3863–89. doi: 10.1038/s44319-026-00819-z (PMC13354801; doi:10.1038/s44319-026-00819-z)
Supplement: Supplementary file 8 — Source data Fig. 4 part 1 [file 44319_2026_819_MOESM8_ESM.zip]

Archive with 25 entries (21 files):
- Source data Fig. 4 part 1/
- Source data Fig. 4 part 1/4B/
- Source data Fig. 4 part 1/4B/GME1/
- Source data Fig. 4 part 1/4B/GME1/GME1-35.tif
- Source data Fig. 4 part 1/4B/GME1/GME1-36.tif
- Source data Fig. 4 part 1/4B/GME1/GME1-37.tif
- Source data Fig. 4 part 1/4B/GME1/GME1-38.tif
- Source data Fig. 4 part 1/4B/GME1/GME1-39.tif
- Source data Fig. 4 part 1/4B/GME1/GME1-40.tif
- Source data Fig. 4 part 1/4B/GME1/GME1-41.tif
- Source data Fig. 4 part 1/4B/GME1/GME1-42.tif
- Source data Fig. 4 part 1/4B/GME1/GME1-43.tif
- Source data Fig. 4 part 1/4B/GME1/GME1-44.tif
- Source data Fig. 4 part 1/4B/GME2/
- Source data Fig. 4 part 1/4B/GME2/GME2-35.tif
- Source data Fig. 4 part 1/4B/GME2/GME2-36.tif
- Source data Fig. 4 part 1/4B/GME2/GME2-37.tif
- Source data Fig. 4 part 1/4B/GME2/GME2-38.tif
- Source data Fig. 4 part 1/4B/GME2/GME2-39.tif
- Source data Fig. 4 part 1/4B/GME2/GME2-40.tif
- Source data Fig. 4 part 1/4B/GME2/GME2-41.tif
- Source data Fig. 4 part 1/4B/GME2/GME2-42.tif
- Source data Fig. 4 part 1/4B/GME2/GME2-43.tif
- Source data Fig. 4 part 1/4B/GME2/GME2-44.tif
- Source data Fig. 4 part 1/4C.xlsx
