# Supplementary material for: Developing a mobile RNA delivery system for grafting trait improvement
Source: EMBO Rep. 2026 Jun 10;27(13):3863–89. doi: 10.1038/s44319-026-00819-z (PMC13354801; doi:10.1038/s44319-026-00819-z)
Supplement: Supplementary file 8 — Source data Fig. 4 part 1 [file 44319_2026_819_MOESM8_ESM.zip › Source data Fig. 4 part 1/4C.xlsx]

## Sheet: Sheet1
		Transport distance	Time	Transport velocity			Transport distance	Time	Transport velocity			Transport distance	Time	Transport velocity
GME1-3WJ-4×Bro		145	14	10.3571			145	14	10.3571			145	15	9.66667
GME2-3WJ-4×Bro		145	7	20.7143			145	8	18.125			145	7	20.7143
