# Supplementary material for: Developing a mobile RNA delivery system for grafting trait improvement
Source: EMBO Rep. 2026 Jun 10;27(13):3863–89. doi: 10.1038/s44319-026-00819-z (PMC13354801; doi:10.1038/s44319-026-00819-z)
Supplement: Supplementary file 9 — Source data Fig. 4 part 2 [file 44319_2026_819_MOESM9_ESM.zip]

Archive with 7 entries (5 files):
- Source data Fig. 4 part 2/
- Source data Fig. 4 part 2/4D/
- Source data Fig. 4 part 2/4D/GME1-Root.tif
- Source data Fig. 4 part 2/4D/GME1-Stem tip.tif
- Source data Fig. 4 part 2/4D/GME2-Root.tif
- Source data Fig. 4 part 2/4D/GME2-Stem tip.tif
- Source data Fig. 4 part 2/4E.xlsx
