# Supplementary material for: Developing a mobile RNA delivery system for grafting trait improvement
Source: EMBO Rep. 2026 Jun 10;27(13):3863–89. doi: 10.1038/s44319-026-00819-z (PMC13354801; doi:10.1038/s44319-026-00819-z)
Supplement: Supplementary file 9 — Source data Fig. 4 part 2 [file 44319_2026_819_MOESM9_ESM.zip › Source data Fig. 4 part 2/4E.xlsx]

## Sheet: Sheet1
Stock to Scion	The first independent trial			The second independent trial			The third independent trial
WT/	GME1	GME2		GME1	GME2		GME1	GME2
Number of grafted plants	15	15		15	15		15	15
Scion Detecion	11	12		12	13		11	14
Scion Detection Rate	0.733333	0.8		0.8	0.866667		0.733333	0.933333
Scion to Stock	The first independent trial			The second independent trial			The third independent trial
/WT	GME1	GME2		GME1	GME2		GME1	GME2
Number of grafted plants	15	15		15	15		15	15
Root Detecion	10	11		12	11		10	12
Root Detection Rate	0.666667	0.733333		0.8	0.733333		0.666667	0.8
