# Supplementary material for: Developing a mobile RNA delivery system for grafting trait improvement
Source: EMBO Rep. 2026 Jun 10;27(13):3863–89. doi: 10.1038/s44319-026-00819-z (PMC13354801; doi:10.1038/s44319-026-00819-z)
Supplement: Supplementary file 10 — Source data Fig. 5 part 1 [file 44319_2026_819_MOESM10_ESM.zip]

Archive with 21 entries (16 files):
- Source data Fig. 5 part 1/
- Source data Fig. 5 part 1/5B.xlsx
- Source data Fig. 5 part 1/5C/
- Source data Fig. 5 part 1/5C/Region1/
- Source data Fig. 5 part 1/5C/Region1/2xGME2-Target.tif
- Source data Fig. 5 part 1/5C/Region1/GME2-Target-GME2.tif
- Source data Fig. 5 part 1/5C/Region1/GME2-Target.tif
- Source data Fig. 5 part 1/5C/Region1/Targe-2GME2.tif
- Source data Fig. 5 part 1/5C/Region1/Targe-GME2.tif
- Source data Fig. 5 part 1/5C/Region2/
- Source data Fig. 5 part 1/5C/Region2/2xGME2-Target.tif
- Source data Fig. 5 part 1/5C/Region2/GME2-Target-GME2.tif
- Source data Fig. 5 part 1/5C/Region2/GME2-Target.tif
- Source data Fig. 5 part 1/5C/Region2/Target-2GME2.tif
- Source data Fig. 5 part 1/5C/Region2/Target-GME2.tif
- Source data Fig. 5 part 1/5C/Region3/
- Source data Fig. 5 part 1/5C/Region3/2xGME2-Target.tif
- Source data Fig. 5 part 1/5C/Region3/GME2-Target-GME2.tif
- Source data Fig. 5 part 1/5C/Region3/GME2-Target.tif
- Source data Fig. 5 part 1/5C/Region3/Target-2GME2.tif
- Source data Fig. 5 part 1/5C/Region3/Target-GME2.tif
