# Supplementary material for: Developing a mobile RNA delivery system for grafting trait improvement
Source: EMBO Rep. 2026 Jun 10;27(13):3863–89. doi: 10.1038/s44319-026-00819-z (PMC13354801; doi:10.1038/s44319-026-00819-z)
Supplement: Supplementary file 10 — Source data Fig. 5 part 1 [file 44319_2026_819_MOESM10_ESM.zip › Source data Fig. 5 part 1/5B.xlsx]

## Sheet: Sheet1
Fluorescence-positive plants							Fluorescence-detected rates
Leaf Regions（1）							Leaf Regions（1）
Agrobacterium incubation time	MC-3WJ-4×Bro-GME2	MC-3WJ-4×Bro-2×GME2	GME2-MC-3WJ-4×Bro-GME2	GME2-MC-3WJ-4×Bro	2×GME2-MC-3WJ-4×Bro		Agrobacterium incubation time	MC-3WJ-4×Bro-GME2	MC-3WJ-4×Bro-2×GME2	GME2-MC-3WJ-4×Bro-GME2	GME2-MC-3WJ-4×Bro	2×GME2-MC-3WJ-4×Bro
28hip	2	1	1	1	1		28hip	0.1	0.05	0.05	0.05	0.05
29hip	3	2	3	1	3		29hip	0.15	0.1	0.15	0.05	0.15
30hip	6	5	6	5	4		30hip	0.3	0.25	0.3	0.25	0.2
31hip	16	16	15	15	17		31hip	0.8	0.8	0.75	0.75	0.85
32hip	20	19	19	18	20		32hip	1	0.95	0.95	0.9	1
33hip	17	17	19	20	19		33hip	0.85	0.85	0.95	1	0.95
34hip	20	19	17	19	18		34hip	1	0.95	0.85	0.95	0.9
35hip	19	20	20	20	18		35hip	0.95	1	1	1	0.9
36hip	20	18	19	17	19		36hip	1	0.9	0.95	0.85	0.95
37hip	19	20	19	19	20		37hip	0.95	1	0.95	0.95	1
38hip	20	17	19	20	18		38hip	1	0.85	0.95	1	0.9
39hip	19	20	19	18	17		39hip	0.95	1	0.95	0.9	0.85
40hip	18	17	18	19	20		40hip	0.9	0.85	0.9	0.95	1
Fluorescence-positive plants							Fluorescence-detected rates
Stem tip Regions（2）							Stem tip Regions（2）
Agrobacterium incubation time	MC-3WJ-4×Bro-GME2	MC-3WJ-4×Bro-2×GME2	GME2-MC-3WJ-4×Bro-GME2	GME2-MC-3WJ-4×Bro	2×GME2-MC-3WJ-4×Bro		Agrobacterium incubation time	MC-3WJ-4×Bro-GME2	MC-3WJ-4×Bro-2×GME2	GME2-MC-3WJ-4×Bro-GME2	GME2-MC-3WJ-4×Bro	2×GME2-MC-3WJ-4×Bro
28hip	0	0	0	0	0		28hip	0	0	0	0	0
29hip	0	0	0	0	0		29hip	0	0	0	0	0
30hip	0	0	0	0	0		30hip	0	0	0	0	0
31hip	0	1	0	0	0		31hip	0	0.05	0	0	0
32hip	2	3	0	0	0		32hip	0.1	0.15	0	0	0
33hip	4	6	1	0	0		33hip	0.2	0.3	0.05	0	0
34hip	6	9	2	1	0		34hip	0.3	0.45	0.1	0.05	0
35hip	9	13	6	3	1		35hip	0.45	0.65	0.3	0.15	0.05
36hip	11	18	8	6	3		36hip	0.55	0.9	0.4	0.3	0.15
37hip	13	16	9	9	6		37hip	0.65	0.8	0.45	0.45	0.3
38hip	12	17	11	12	7		38hip	0.6	0.85	0.55	0.6	0.35
39hip	11	18	14	11	11		39hip	0.55	0.9	0.7	0.55	0.55
40hip	14	17	12	13	12		40hip	0.7	0.85	0.6	0.65	0.6
Fluorescence-positive plants							Fluorescence-detected rates
Root Regions（3）							Root Regions（3）
Agrobacterium incubation time	MC-3WJ-4×Bro-GME2	MC-3WJ-4×Bro-2×GME2	GME2-MC-3WJ-4×Bro-GME2	GME2-MC-3WJ-4×Bro	2×GME2-MC-3WJ-4×Bro		Agrobacterium incubation time	MC-3WJ-4×Bro-GME2	MC-3WJ-4×Bro-2×GME2	GME2-MC-3WJ-4×Bro-GME2	GME2-MC-3WJ-4×Bro	2×GME2-MC-3WJ-4×Bro
28hip	0	0	0	0	0		28hip	0	0	0	0	0
29hip	0	0	0	0	0		29hip	0	0	0	0	0
30hip	0	0	0	0	0		30hip	0	0	0	0	0
31hip	0	0	0	0	0		31hip	0	0	0	0	0
32hip	0	2	0	0	0		32hip	0	0.1	0	0	0
33hip	1	3	1	0	0		33hip	0.05	0.15	0.05	0	0
34hip	2	6	2	0	0		34hip	0.1	0.3	0.1	0	0
35hip	6	11	7	1	2		35hip	0.3	0.55	0.35	0.05	0.1
36hip	11	15	11	4	4		36hip	0.55	0.75	0.55	0.2	0.2
37hip	12	16	12	6	9		37hip	0.6	0.8	0.6	0.3	0.45
38hip	13	16	13	7	11		38hip	0.65	0.8	0.65	0.35	0.55
39hip	14	18	12	11	13		39hip	0.7	0.9	0.6	0.55	0.65
40hip	13	17	13	12	12		40hip	0.65	0.85	0.65	0.6	0.6
