# Supplementary material for: Developing a mobile RNA delivery system for grafting trait improvement
Source: EMBO Rep. 2026 Jun 10;27(13):3863–89. doi: 10.1038/s44319-026-00819-z (PMC13354801; doi:10.1038/s44319-026-00819-z)
Supplement: Supplementary file 11 — Source data Fig. 5 part 2 [file 44319_2026_819_MOESM11_ESM.zip]

Archive with 17 entries (15 files):
- Source data Fig. 5 part 2/
- Source data Fig. 5 part 2/5D/
- Source data Fig. 5 part 2/5D/1xMC-3WJ-4xBro-2xGME2-R.tif
- Source data Fig. 5 part 2/5D/1xMC-3WJ-4xBro-2xGME2.tif
- Source data Fig. 5 part 2/5D/2xMC-3WJ-4xBro-2xGME2-R.tif
- Source data Fig. 5 part 2/5D/2xMC-3WJ-4xBro-2xGME2.tif
- Source data Fig. 5 part 2/5D/3xMC-3WJ-4xBro-2xGME2-R.tif
- Source data Fig. 5 part 2/5D/3xMC-3WJ-4xBro-2xGME2.tif
- Source data Fig. 5 part 2/5D/4xMC-3WJ-4xBro-2xGME2-R.tif
- Source data Fig. 5 part 2/5D/4xMC-3WJ-4xBro-2xGME2.tif
- Source data Fig. 5 part 2/5D/5xMC-3WJ-4xBro-2xGME2-R.tif
- Source data Fig. 5 part 2/5D/5xMC-3WJ-4xBro-2xGME2.tif
- Source data Fig. 5 part 2/5D/6xMC-3WJ-4xBro-2xGME2-R.tif
- Source data Fig. 5 part 2/5D/6xMC-3WJ-4xBro-2xGME2.tif
- Source data Fig. 5 part 2/5E.xlsx
- Source data Fig. 5 part 2/5F.xlsx
- Source data Fig. 5 part 2/5G.xlsx
