# Supplementary material for: Developing a mobile RNA delivery system for grafting trait improvement
Source: EMBO Rep. 2026 Jun 10;27(13):3863–89. doi: 10.1038/s44319-026-00819-z (PMC13354801; doi:10.1038/s44319-026-00819-z)
Supplement: Supplementary file 11 — Source data Fig. 5 part 2 [file 44319_2026_819_MOESM11_ESM.zip › Source data Fig. 5 part 2/5E.xlsx]

## Sheet: Sheet1
		Time to first detection（n = 20 plants per construct per time point.）
Region1 to Region2
	MC-3WJ-4×Bro-GME2	2×MC-3WJ-4×Bro-GME2	3×MC-3WJ-4×Bro-GME2	4×MC-3WJ-4×Bro-GME2	5×MC-3WJ-4×Bro-GME2	6×MC-3WJ-4×Bro-GME2			MC-3WJ-4×Bro-GME2	2×MC-3WJ-4×Bro-GME2	3×MC-3WJ-4×Bro-GME2	4×MC-3WJ-4×Bro-GME2	5×MC-3WJ-4×Bro-GME2	6×MC-3WJ-4×Bro-GME2			MC-3WJ-4×Bro-GME2	2×MC-3WJ-4×Bro-GME2	3×MC-3WJ-4×Bro-GME2	4×MC-3WJ-4×Bro-GME2	5×MC-3WJ-4×Bro-GME2	6×MC-3WJ-4×Bro-GME2
	The first independent trial								The second independent trial								The third independent trial
Transport distance	100mm	100mm	100mm	100mm	100mm	100mm		Transport distance	100mm	100mm	100mm	100mm	100mm	100mm		Transport distance	100mm	100mm	100mm	100mm	100mm	100mm
Transport time	3	3	4	6	7	0		Transport time	2	2	4	5	6	0		Transport time	3	4	5	6	7	0
Transport velocities	33.3333	33.3333	25	16.6667	14.2857	0		Transport velocities	50	50	25	20	16.6667	0		Transport velocities	33.3333	25	20	16.6667	14.2857	0
Region1 to Region3
	MC-3WJ-4×Bro-GME2	2×MC-3WJ-4×Bro-GME2	3×MC-3WJ-4×Bro-GME2	4×MC-3WJ-4×Bro-GME2	5×MC-3WJ-4×Bro-GME2	6×MC-3WJ-4×Bro-GME2			MC-3WJ-4×Bro-GME2	2×MC-3WJ-4×Bro-GME2	3×MC-3WJ-4×Bro-GME2	4×MC-3WJ-4×Bro-GME2	5×MC-3WJ-4×Bro-GME2	6×MC-3WJ-4×Bro-GME2			MC-3WJ-4×Bro-GME2	2×MC-3WJ-4×Bro-GME2	3×MC-3WJ-4×Bro-GME2	4×MC-3WJ-4×Bro-GME2	5×MC-3WJ-4×Bro-GME2	6×MC-3WJ-4×Bro-GME2
	The first independent trial								The second independent trial								The third independent trial
Transport distance	100mm	100mm	100mm	100mm	100mm	100mm		Transport distance	100mm	100mm	100mm	100mm	100mm	100mm		Transport distance	100mm	100mm	100mm	100mm	100mm	100mm
Transport time	4	4	6	7	8	0		Transport time	3	4	5	7	8	0		Transport time	4	5	7	8	9	0
Transport velocities	25	25	16.6667	14.2857	12.5	0		Transport velocities	33.3333	25	20	14.2857	12.5	0		Transport velocities	25	20	14.2857	12.5	11.1111	0
