# Supplementary material for: Developing a mobile RNA delivery system for grafting trait improvement
Source: EMBO Rep. 2026 Jun 10;27(13):3863–89. doi: 10.1038/s44319-026-00819-z (PMC13354801; doi:10.1038/s44319-026-00819-z)
Supplement: Supplementary file 11 — Source data Fig. 5 part 2 [file 44319_2026_819_MOESM11_ESM.zip › Source data Fig. 5 part 2/5F.xlsx]

## Sheet: Sheet1
Stem tip Regions（2）	Mobility rate	5×MC-3WJ-4×Bro-2×GME2					Root Regions（3）	Mobility rate	5×MC-3WJ-4×Bro-2×GME2
		The first independent trial	The second independent trial	The third independent trial					The first independent trial	The second independent trial	The third independent trial
	Total number of plants	20	20	20				Total number of plants	20	20	20
	Mobility rate	8	7	7				Mobility rate	6	7	7
		0.4	0.35	0.35					0.3	0.35	0.35
	Mobility rate	5×MC-3WJ-4×Bro-TLS						Mobility rate	5×MC-3WJ-4×Bro-TLS
		The first independent trial	The second independent trial	The third independent trial					The first independent trial	The second independent trial	The third independent trial
	Total number of plants	20	20	20				Total number of plants	20	20	20
	Mobility rate	2	2	1				Mobility rate	2	2	3
		0.1	0.1	0.05					0.1	0.1	0.15
