# Supplementary material for: Developing a mobile RNA delivery system for grafting trait improvement
Source: EMBO Rep. 2026 Jun 10;27(13):3863–89. doi: 10.1038/s44319-026-00819-z (PMC13354801; doi:10.1038/s44319-026-00819-z)
Supplement: Supplementary file 11 — Source data Fig. 5 part 2 [file 44319_2026_819_MOESM11_ESM.zip › Source data Fig. 5 part 2/5G.xlsx]

## Sheet: Sheet1
Region leaf(1)-Stem tip Regions(2)	Time to first detection（n = 20 plants per construct per time point.）
		5×MC-3WJ-4×Bro-2×GME2	5×MC-3WJ-4×Bro-TLS
The first independent trial	Transport time	7H	16H
	Transport velocity	14.2857	6.25
The second independent trial	Transport time	6H	17H
	Transport velocity	16.6667	5.88235
The third independent trial	Transport time	7H	20H
	Transport velocity	14.2857	5
Region leaf(1)-Root Regions(3)	Time to first detection（n = 20 plants per construct per time point.）
		5×MC-3WJ-4×Bro-2×GME2	5×MC-3WJ-4×Bro-TLS
The first independent trial	Transport time	8H	14H
	Transport velocity	12.5	7.14286
The second independent trial	Transport time	8H	13H
	Transport velocity	12.5	7.69231
The third independent trial	Transport time	9H	12H
	Transport velocity	11.1111	8.33333
