# Supplementary material for: Developing a mobile RNA delivery system for grafting trait improvement
Source: EMBO Rep. 2026 Jun 10;27(13):3863–89. doi: 10.1038/s44319-026-00819-z (PMC13354801; doi:10.1038/s44319-026-00819-z)
Supplement: Supplementary file 12 — Source data Fig. 6 [file 44319_2026_819_MOESM12_ESM.zip]

Archive with 29 entries (22 files):
- FIG6/
- FIG6/6A/
- FIG6/6A/Scion-AtMYB49-3WJ-4×Bro-2×GME2.tif
- FIG6/6A/Scion-AtMYB49-3WJ-4×Bro.tif
- FIG6/6A/Scion-AtMYB49-GFP-2×GME2.tif
- FIG6/6A/Scion-AtMYB49-GFP.tif
- FIG6/6A/Stock-AtMYB49-3WJ-4×Bro-2×GME2.tif
- FIG6/6A/Stock-AtMYB49-3WJ-4×Bro.tif
- FIG6/6A/Stock-AtMYB49-GFP-2×GME2.tif
- FIG6/6A/Stock-AtMYB49-GFP.tif
- FIG6/6B/
- FIG6/6B/6B.pdf
- FIG6/6C/
- FIG6/6C/IMG_5359.JPG
- FIG6/6D.xlsx
- FIG6/6E/
- FIG6/6E/Elongation-AtHMA3-3WJ-4×Bro-2× GME2.tif
- FIG6/6E/Elongation-AtHMA3-3WJ-4×Bro.tif
- FIG6/6E/Leaf-AtHMA3-3WJ-4×Bro-2× GME2.tif
- FIG6/6E/Leaf-AtHMA3-3WJ-4×Bro.tif
- FIG6/6E/Maturation-AtHMA3-3WJ-4×Bro-2× GME2.tif
- FIG6/6E/Maturation-AtHMA3-3WJ-4×Bro.tif
- FIG6/6E/Root-AtHMA3-3WJ-4×Bro-2× GME2.tif
- FIG6/6E/Root-AtHMA3-3WJ-4×Bro.tif
- FIG6/6F/
- FIG6/6F/6F.pdf
- FIG6/6G/
- FIG6/6G/IMG_5356.JPG
- FIG6/6H.xlsx
