# Supplementary material for: Developing a mobile RNA delivery system for grafting trait improvement
Source: EMBO Rep. 2026 Jun 10;27(13):3863–89. doi: 10.1038/s44319-026-00819-z (PMC13354801; doi:10.1038/s44319-026-00819-z)
Supplement: Supplementary file 12 — Source data Fig. 6 [file 44319_2026_819_MOESM12_ESM.zip › FIG6/6D.xlsx]

## Sheet: Sheet1
	WT/WT			WT/AtMYB49-2×GME2			AtMYB49/AtMYB49
leaf Ca²⁺ content	9.121	9.211	9.923	11.22	11.621	11.022	11.423	13.824	12.225
	WT/WT			WT/AtMYB49-2×GME2			AtMYB49/AtMYB49
relative water fraction	32.312	32.9569	39.232	47.823	49.137	41.205	59.891	60.897	62.521
	WT/WT			WT/AtMYB49-2×GME2			AtMYB49/AtMYB49
Electrolyte leakage（%）	29.397	28.917	29.189	23.978	24.492	22.462	13.612	14.529	14.496
