# Supplementary material for: Developing a mobile RNA delivery system for grafting trait improvement
Source: EMBO Rep. 2026 Jun 10;27(13):3863–89. doi: 10.1038/s44319-026-00819-z (PMC13354801; doi:10.1038/s44319-026-00819-z)
Supplement: Supplementary file 12 — Source data Fig. 6 [file 44319_2026_819_MOESM12_ESM.zip › FIG6/6H.xlsx]

## Sheet: Sheet1
	WT/WT			AtHMA3-2×GME2/WT			AtHMA3/AtHMA3
primary root length	1.337	1.559	1.26	2.457	2.189	2.175	2.541	2.272	2.576
	WT/WT			AtHMA3-2×GME2/WT			AtHMA3/AtHMA3
fresh weight root	99	104	93	205	197	213	235	241	247
	WT/WT			AtHMA3-2×GME2/WT			AtHMA3/AtHMA3
root Cd²⁺ content	97	100	103	164	176	183	224	213	238
